# Supplementary material for: Crosstalk of Eight Types of RNA Modification Regulators Defines Tumor Microenvironments, Cancer Hallmarks, and Prognosis of Lung Adenocarcinoma
Source: J Oncol. 2022 Jul 11;2022:1285632. doi: 10.1155/2022/1285632 (PMC9293558; doi:10.1155/2022/1285632)
Supplement: Supplementary Materials — Supplementary Figure 1. Mutations of eight types of RNA modification regulators in LUAD. Supplementary Figure 2. The prognostic value of eight types of RNA regulators in LUAD. Supplementary Figure 3. Kaplan-Meier curves of RNA regulators in LUAD patients in the GSE50081 dataset. Supplementary Figure 4. Top 10 interactions of RNA modification regulators in LUAD. Supplementary Figure 5. The mutation and expression pattern of RNA regulators in two RNA modification clusters in the TCGA-LUAD cohort. Supplementary Figure 6. Two RNA modification patterns of LUAD in the GSE41271 dataset. Supplementary Figure 7. RNA modification patterns of BRCA and COAD patients in the TCGA datasets. Supplementary Figure 8. The dysregulation and prognostic value of five RMScore-related genes in LUAD. Supplementary Table 1. Clinical information of LUAD patients in TCGA and GEO datasets. Supplementary Table 2. 100 RNA regulators of eight types of RNA modifications included in this study. Supplementary Table 3. Clinical information of 56 tumor and paired normal tissues in the TCGA-LUAD cohort. Supplementary Table 4. Multivariate Cox regression analysis of RNA regulators in TCGA-LUAD cohort. Supplementary Table 5. Correlations among eight types of RNA regulators in LUAD. Supplementary Table 6. The RNA modification pattern and RMScore of LUAD patients. Supplementary Table 7. Survival associated DEGs in univariate Cox regression analysis in TCGA-LUAD cohort. Supplementary Table 8. A total of 117 survival-associated DEGs were determined to be bonded and regulated by several RNA regulators in publicly available CLIP-seq data in the GEO database. Supplementary Table 9. Multivariate Cox regression analysis identified five genes that were used to construct the RMScore in LUAD. [file 1285632.f1.zip]

Archive with 2 entries (2 files):
- 1285632.f1/Supplementary Tables_R1.docx
- 1285632.f1/Supplementary_figures_R1.docx
